# Supplementary material for: Wild Animals Are Reservoirs and Sentinels of Staphylococcus aureus and MRSA Clones: A Problem with “One Health” Concern
Source: Antibiotics (Basel). 2021 Dec 20;10(12):1556. doi: 10.3390/antibiotics10121556 (PMC8698730; doi:10.3390/antibiotics10121556)
Supplement: Supplementary file 1 [file antibiotics-10-01556-s001.zip]

Archive with 1 entries (1 files):
- antibiotics-1491616-supplementary-corrected.pdf
